# Supplementary material for: Drastic decline of extensive grassland species in Central Europe since 1950: Forester moths of the genus Jordanita (Lepidoptera, Zygaenidae) as a type example
Source: Ecol Evol. 2022 Sep 12;12(9):e9291. doi: 10.1002/ece3.9291 (PMC9465506; doi:10.1002/ece3.9291)
Supplement: Supplementary file 2 — Table A2 [file ECE3-12-e9291-s001.zip]

Archive with 2 entries (2 files):
- ECE3_9291_Table A2 comments.docx
- ECE3_9291_Table A2.docx
